# Supplementary material for: Lamina Cribrosa Defects and Optic Disc Morphology in Primary Open Angle Glaucoma with High Myopia
Source: PLoS One. 2014 Dec 22;9(12):e115313. doi: 10.1371/journal.pone.0115313 (PMC4274005; doi:10.1371/journal.pone.0115313)
Supplement: S1 Data — Specific data of each group (normal and POAG) and detail data for calculation of ICCs. (XLSX) [file pone.0115313.s001.xlsx]

## Sheet: normal
ID	age	sex	AxialLength	Ref	MD	CCT	disc area	cyclotorsion	ovalityindex	-30T	-30+	-30-	0T	0+	0-	30T	30+	30-	60T	60+	60-	90T	90+	90-	120T	120+	120-	150T	150+	150-	180T	180+	180-	210T	210+	210-	240T	240+	240-	-90T	-90+	-90-	-60T	-60+	-60-	tilt angle ０度（上が高いとマイナス）	tilt angle 30度	tilt angle 60度	tilt angle 90度
1	45	F	28.24	-10.15	-5.72	504	2.762	126.4	0.833	5	0	5	65	65	0	155	45	110	235	225	10	600	305	295	591	117	474	637	183	454	623	141	482	389	389	0	20	0	20	25	5	20	0	0	0	4.6	0	0	3.5
2	39	F	27.84	-9.25	-2.42	551	1.9	168.7	0.868	0	0	0	0	0	0	0	0	0	111	50	61	399	10	389	732	0	732	811	0	811	536	0	536	328	10	318	168	0	168	0	0	0	0	0	0	6.9	8.7	5.1	4.1
3	39	F	27.64	-9.25	-1.37	540	1.9	6	0.789	0	0	0	0	0	0	34	34	0	229	23	206	605	97	508	821	21	800	706	0	706	428	0	428	309	21	288	0	0	0	0	0	0	0	0	0	6.3	6.6	2.7	6.2
4	74	F	27.31	-6	-5.94	516	2.01	94.8	0.911	410	410	0	89	89	0	466	203	263	754	112	642	1305	667	638	1308	363	945	1401	35	1366	1087	35	1052	1125	35	1090	390	390	0	594	0	0	0	0	0	8	-3.3	9.1	7.4
5	61	F	26.5	-6.325	-2.09	490	2.395	124.9	0.871	0	0	0	0	0	0	158	158	0	188	188	0	235	235	0	255	102	153	383	231	152	179	75	104	0	0	0	0	0	0	0	0	0	0	0	0	0.5	0	0	0
6	42	F	28.98	-8.5	-1.46	504	3.379	6.5	0.716	43	32	11	32	12	20	334	134	200	442	0	442	290	0	290	394	269	125	658	9	649	876	102	774	644	0	644	412	0	412	181	0	181	43	0	43	5.4	4.1	1.9	3.3
7	42	F	29.34	-9.5	-0.98	515	3.3	170.6	0.665	102	0	102	278	0	278	213	121	92	237	24	213	218	12	206	492	131	361	719	97	622	691	11	680	478	478	0	232	12	220	15	15	0	10	10	0	5.7	5.1	0.5	2.9
8	51	F	27.49	-9	-2.73	528	1.74	133.8	0.947	0	0	0	167	167	0	143	81	62	295	204	91	272	110	162	308	308	0	308	78	230	365	0	365	267	267	0	32	32	0	0	0	0	0	0	0	0	0	0	5.1
9	53	F	26.41	-8.75	2.45	513	2.23	123.3	0.829	0	0	0	0	0	0	87	66	21	398	12	386	659	123	536	850	82	768	443	105	338	0	0	0	0	0	0	0	0	0	0	0	0	0	0	0	0	0	7.4	8.6
10	48	F	26.87	-8	-1.82	544	4.038	163.9	0.867	335	335	0	32	32	0	597	58	539	478	102	376	295	198	97	467	97	370	617	54	563	793	115	678	357	357	0	445	445	0	140	140	0	414	414	0	6.1	3.5	-2.6	3.6
11	48	F	26.79	-8	-2.18	543	3.482	147.2	0.837	0	0	0	105	105	0	32	32	0	20	20	0	180	180	0	274	129	145	381	163	218	463	219	244	180	64	116	0	0	0	0	0	0	0	0	0	4	-5	0	3.3
12	38	M	28.12	-8	-1.03	523	2.48	63.7	0.814	0	0	0	95	0	95	974	21	953	1195	650	545	992	0	992	512	241	271	238	10	228	0	0	0	0	0	0	0	0	0	0	0	0	0	0	0	3	-4.8	2.3	4.1
13	46	F	26.11	-8.75	-0.53	492	1.552	106.5	0.846	0	0	0	162	162	0	231	81	150	623	162	461	722	90	632	783	0	783	333	0	333	0	0	0	0	0	0	0	0	0	0	0	0	0	0	0	0	-6.6	6.4	2.8
14	46	F	26.01	-8.725	-0.02	505	1.698	96	0.863	0	0	0	0	0	0	269	102	167	444	132	312	529	507	22	636	0	636	559	0	559	162	0	162	0	0	0	0	0	0	0	0	0	0	0	0	3.6	0	4.2	6.5
15	56	M	26.18	-6.625	-1.12	584	2.631	76.3	0.974	0	0	0	0	0	0	43	43	0	99	99	0	172	172	0	0	0	0	34	34	0	0	0	0	0	0	0	0	0	0	87	87	0	0	0	0	0	0	0	0
16	54	M	26.58	-6.25	-0.73	527	1.836	112.6	0.872	10	10	0	0	0	0	0	0	0	0	0	0	0	0	0	0	0	0	0	0	0	0	0	0	0	0	0	0	0	0	0	0	0	0	0	0	0	0	0	0
17	38	M	27.21	-7.75	-0.05	484	2.761	116.6	0.873	0	0	0	0	0	0	0	0	0	202	89	113	354	51	303	533	143	390	326	92	234	0	0	0	0	0	0	0	0	0	0	0	0	0	0	0	0	0	5.4	6.3
18	47	M	29.01	-14.625	-0.64	579	1.321	106.6	0.676	0	0	0	0	0	0	301	45	256	584	131	453	832	0	832	877	0	877	594	0	594	0	0	0	0	0	0	0	0	0	0	0	0	0	0	0	0	-3.7	6.7	7.3
19	38	F	24.94	-3	-2.01	545	2.047	110.7	0.799	0	0	0	0	0	0	0	0	0	235	0	235	516	0	516	576	10	566	424	31	393	0	0	0	0	0	0	0	0	0	0	0	0	0	0	210	0	0	6	10.5
20	44	M	28.85	-9.25	-0.07	540	2.326	116.9	0.709	0	0	0	0	0	0	165	0	165	393	103	290	653	0	653	706	11	695	863	21	842	264	25	239	0	0	0	0	0	0	0	0	0	0	0	0	8.2	0	3.2	5.8
21	44	M	27.49	-8.25	-0.18	525	2.697	38.7	0.873	50	50	0	0	0	0	519	0	519	872	524	348	828	562	266	495	77	418	225	0	225	0	0	0	0	0	0	0	0	0	0	0	0	0	0	0	0	-4	0.5	3.9
22	42	M	26.8	-6	0.41	525	2.5	74.4	0.93	0	0	0	0	0	0	65	65	0	310	246	64	375	231	144	366	140	226	331	74	257	25	25	0	0	0	0	0	0	0	0	0	0	0	0	0	2.2	0	0	3.6
23	58	F	26.94	-10.875	-3.98	509	1.98	106.5	0.901	0	0	0	130	20	110	0	0	0	186	87	99	472	208	264	303	87	216	39	39	0	0	0	0	0	0	0	0	0	0	0	0	0	0	0	0	0	0	0	4.2
24	58	F	27.18	-11.5	-2.86	511	2.244	100.3	0.769	0	0	0	408	0	408	204	87	117	525	79	446	711	117	594	603	150	453	434	95	339	0	0	0	0	0	0	0	0	0	0	0	0	0	0	0	2.3	-3.1	4.6	4.7
25	44	F	26.84	-5.75	-1.05	537	1.675	104.4	0.841	0	0	0	0	0	0	142	112	30	254	108	146	483	76	407	454	121	333	400	54	346	146	46	100	0	0	0	0	0	0	0	0	0	0	0	0	9.9	0	6.2	6
26	58	F	26.79	-7.575	-2.05	513	1.714	99.1	0.634	0	0	0	0	0	0	334	92	242	492	209	283	885	330	555	530	129	401	276	100	176	0	0	0	0	0	0	0	0	0	0	0	0	0	0	0	0	-4.1	6.9	6.6
27	59	M	26.66	-7.5	-0.44	525	1.699	140.9	0.707	169	169	0	122	122	0	295	295	0	330	330	0	536	245	291	756	190	566	785	69	716	0	0	0	0	0	0	87	87	0	120	120	0	0	0	0	5.3	4.6	3.2	2.1
28	59	M	27.75	-8.54	0.6	525	1.707	115.7	0.637	0	0	0	304	304	0	215	215	0	577	216	361	1128	571	557	1020	67	953	734	208	526	246	246	0	0	0	0	0	0	0	0	0	0	0	0	0	4.6	5.2	7.1	4.7
29	40	M	26.68	-6.75	-1.11	563	1.729	126.2	0.745	0	0	0	0	0	0	0	0	0	186	0	186	417	0	417	448	0	448	279	0	279	0	0	0	0	0	0	0	0	0	0	0	0	0	0	0	0	3.4	2.1	11
30	45	F	25.85	-7	0.02	524	2.107	85.2	0.866	82	82	0	179	169	10	318	318	0	464	228	236	572	205	367	472	184	288	418	183	235	102	102	0	0	0	0	0	0	0	0	0	0	56	56	0	0	0	4.9	7.1
31	70	F	25.34	-6	-1	547	3.5	159.1	0.778	239	239	0	301	140	161	307	78	229	347	141	206	886	577	309	986	248	738	989	355	634	837	335	502	627	627	0	627	627	0	334	334	0	380	380	0	7.1	5.3	1.5	3.9
32	44	M	26.87	-9.25	-2.16	500	3.075	18.9	0.928	0	0	0	0	0	0	355	355	0	373	45	328	294	112	182	252	79	173	245	0	245	0	0	0	0	0	0	0	0	0	0	0	0	0	0	0	0	0	5.9	4.2
33	48	F	26.57	-8.54	-1.12	536	2.869	121.9	0.859	0	0	0	0	0	0	0	0	0	0	0	0	0	0	0	0	0	0	0	0	0	0	0	0	0	0	0	0	0	0	0	0	0	0	0	0	0	0	0	0
34	62	M	27.06	-8.25	1.42	525	2.32	98	0.853	45	45	0	20	20	0	161	45	116	637	83	554	715	0	715	607	607	0	358	0	358	30	30	0	0	0	0	0	0	0	0	0	0	0	0	0	0	0	11	10
35	71	F	25.16	-8.54	-1.79	495	2.494	104.3	0.856	341	341	0	173	173	0	369	369	0	455	320	135	703	388	315	485	114	371	359	45	314	193	193	0	120	120	0	87	87	0	56	56	0	231	231	0	2.1	7.1	13	10.5
36	43	F	28.17	-13	-0.74	545	1.038	114.5	0.494	89	89	0	189	189	0	189	179	10	726	271	455	995	423	572	859	401	458	282	10	272	347	347	0	250	250	0	104	104	0	0	0	0	0	0	0	0	0	16.7	19.8
37	57	F	25.96	-7.25	-1.21	517	2.877	106.2	0.879	25	25	0	121	121	0	250	240	10	323	164	159	332	87	245	374	74	300	215	11	204	213	213	0	0	0	0	0	0	0	0	0	0	0	0	0	0	0	4	3.9
38	57	F	26.15	-7.5	0.11	497	4.037	80.5	0.961	596	596	0	263	263	0	90	90	0	280	280	0	473	197	276	495	118	377	320	10	310	0	0	0	0	0	0	0	0	0	87	87	0	416	416	0	0	0	6.6	5.5
39	46	F	27.14	-7	-2.25	515	1.714	113	0.745	0	0	0	0	0	0	267	240	27	512	0	500	957	32	500	1109	0	500	914	24	890	0	0	0	0	0	0	0	0	0	0	0	0	0	0	0	0	0	24.9	16.7
40	46	F	27.67	-7.125	-1.53	545	0.963	81.9	0.638	0	0	0	0	0	0	651	56	595	1176	237	0	1472	245	0	1409	228	0	0	0	0	0	0	0	0	0	0	0	0	0	0	0	0	0	0	0	0	0	10	32
41	56	F	28.72	-12.75	-2.74	598	1.077	137.8	0.575	0	0	0	0	0	0	0	0	0	439	179	260	1223	104	1119	1621	63	1558	1372	45	1327	807	96	711	0	0	0	0	0	0	0	0	0	0	0	0	10.6	8.9	19.8	24.9
42	46	F	29.2	-12	-3.14	525	2.55	126.5	0.82	203	203	0	140	140	0	180	170	10	683	239	444	852	126	726	978	20	958	408	0	408	0	0	0	129	129	0	45	45	0	225	225	0	355	355	0	0	0	10.5	13
43	57	M	29.2	-11.75	-4.09	544	2.891	104.3	0.672	162	162	0	0	0	0	0	0	0	667	146	521	1351	366	985	1592	283	1309	1230	0	1230	343	83	260	56	56	0	89	89	0	227	227	0	241	241	0	0	0	0	1.5
44	44	M	27.25	-7.625	-1.02	525	2.38	94.1	0.716	0	0	0	0	0	0	0	0	0	402	170	232	463	320	143	399	10	389	274	0	274	87	0	87	20	20	0	0	0	0	0	0	0	0	0	0	5.2	2.1	4.7	4.9
45	59	M	27.01	-12.25	-4.55	525	2.549	87.3	0.709	0	0	0	0	0	0	162	162	0	298	0	298	304	84	220	428	102	326	298	298	0	0	0	0	0	0	0	0	0	0	0	0	0	0	0	0	0	0	3.9	3.2
46	47	M	26.2	-9.5	0.25	547	1.975	77.1	0.863	0	0	0	0	0	0	207	109	98	166	166	0	60	60	0	80	70	10	0	0	0	0	0	0	0	0	0	0	0	0	0	0	0	0	0	0	0	0	2.9	0
47	48	F	26.2	-9.25	1.06	442	2.269	100	0.855	0	0	0	0	0	0	153	153	0	210	181	29	380	170	210	420	125	295	238	102	136	227	227	0	50	50	0	0	0	0	0	0	0	0	0	0	0	0	4	2.9
48	47	M	28.73	-11	1.47	525	3.017	80.9	0.726	165	165	0	477	165	312	770	226	544	1075	318	330	1302	324	330	1149	416	330	868	251	617	0	0	0	0	0	0	0	0	0	0	0	0	0	0	0	0	0	4.2	5.4
49	47	F	27.27	-12.25	-1.16	525	2.178	123.3	0.589	25	25	0	50	50	0	0	0	0	383	43	340	1161	655	506	1127	792	335	772	164	608	316	55	261	85	0	85	0	0	0	0	0	0	0	0	0	6.4	6.4	3.9	6.4
50	54	F	28	-9.5	-1.8	524	1.982	95.9	0.803	0	0	0	0	0	0	0	0	0	601	134	467	962	355	607	800	154	646	487	272	215	0	0	0	0	0	0	0	0	0	0	0	0	0	0	0	0	0	5.5	7.8
51	55	M	27.9	-11.75	-0.41	525	1.238	85.9	0.653	136	136	0	0	0	0	187	0	187	499	204	295	720	323	397	584	210	374	313	86	227	0	0	0	0	0	0	0	0	0	0	0	0	0	0	0	0	0	5.4	6.6
52	57	M	27.58	-7.5	0.61	518	2.261	171	0.732	0	0	0	922	300	622	0	0	0	196	196	0	507	231	276	795	104	691	956	161	795	0	0	0	605	0	605	245	138	107	0	0	0	0	0	0	8.9	10.6	32	5.9
53	45	F	27.98	-11	-2.36	521	2.3	99.3	0.903	0	0	0	0	0	0	245	245	0	227	207	20	591	269	322	466	125	341	257	174	83	0	0	0	0	0	0	0	0	0	0	0	0	0	0	0	0	0	7.8	6.6
54	55	F	27.52	-13.375	0.14	502	2.309	127.7	0.869	0	0	0	0	0	0	0	0	0	0	0	0	401	76	325	457	0	457	494	0	494	377	210	167	40	40	0	0	0	0	0	0	0	0	0	0	0	0	6.4	4
55	55	M	28.16	-10.38	-1.08	543	1.554	95.6	0.654	0	0	0	0	0	0	304	120	184	704	341	363	1129	374	755	855	266	589	806	209	597	0	0	0	0	0	0	0	0	0	0	0	0	0	0	0	0	0	6.6	4
[truncated: 11 more columns]

## Sheet: POAG
ID	age	sex	AxialLength	Ref	CCT	MD	disc area	C/D area ratio	laminadefect with without	cyclotorsion	ovality index	paracentralscotoma	-30T	-30+	-30-	0T	0+	0-	30T	30+	30-	60T	60+	60-	90T	90+	90-	120T	120+	120-	150T	150+	150-	180T	180+	180-	210T	210+	210-	240T	240+	240-	-90T	-90+	-90-	-60T	-60+	-60-
1	33	F	30.17	-14.95	534	-11.39	1.21	0.27	1	24.3	0.523	0	0	0	0	0	0	0	409	12	397	1119	63	1056	1568	298	1270	1402	235	1167	1284	20	1264	565	62	503	0	0	0	0	0	0	0	0	0	0	0	0
2	45	F	29.58	-12	507	-8	2.068	0.42	1	29.4	0.875	0	0	0	0	34	34	0	20	0	20	726	46	680	1167	92	1075	1195	147	1048	956	240	716	212	0	212	0	0	0	0	0	0	0	0	0	0	0	0
3	59	M	26.58	-9.875	552	-11.39	3.465	0.583	1	14	0.929	1	0	0	0	128	128	0	262	144	118	424	204	220	435	179	256	288	196	92	364	364	0	184	184	0	364	364	0	130	130	0	0	0	0	0	0	0
4	74	F	28.47	-9	520	-6.08	2.412	0.026	0	22.7	0.523	0	0	0	0	207	207	0	988	144	844	1685	975	710	1951	435	1516	1967	363	1604	2099	858	1241	1466	587	879	687	687	0	743	490	253	342	342	0	0	0	0
5	31	M	28.44	-11.5	551	-3.94	1.74	0.389	0	14	0.685	0	0	0	0	107	107	0	101	101	0	510	364	146	763	250	513	714	172	542	370	185	185	0	0	0	0	0	0	0	0	0	0	0	0	0	0	0
6	60	F	26.4	-6.8	578	-12.33	1.087	0.215	1	7.4	0.63	1	0	0	0	179	111	68	299	132	167	992	219	773	762	53	709	845	0	845	763	0	763	179	52	127	94	94	0	0	0	0	50	50	0	30	0	30
7	48	F	26.59	-7	452	-7.82	3.62	0.83	0	9.9	0.861	1	0	0	0	30	30	0	0	0	0	332	155	177	595	280	315	537	283	254	486	226	260	0	0	0	0	0	0	0	0	0	0	0	0	0	0	0
8	61	F	25.93	-6	483	-3.33	2.25	0.424	1	-4.8	0.916	1	0	0	0	76	76	0	160	160	0	362	278	84	374	289	85	371	254	117	244	194	50	120	120	0	0	0	0	0	0	0	0	0	0	0	0	0
9	61	M	26.19	-5.75	548	-19.34	2.585	0.346	0	-80.8	0.93	1	450	450	0	493	132	361	464	464	0	588	378	210	514	152	362	732	420	312	707	284	423	531	155	376	1443	177	1266	804	646	158	922	21	901	647	313	334
10	51	F	26.49	-9	508	-8.32	1.5	0.551	1	37	0.635	1	0	0	0	0	0	0	0	0	0	187	187	0	372	118	254	498	498	0	539	20	519	435	115	320	167	93	74	0	0	0	0	0	0	0	0	0
11	40	M	26.26	-6.5	486	-15.88	2.516	0.436	1	15.1	0.812	1	0	0	0	139	139	0	108	50	58	261	139	122	373	186	187	484	348	136	455	267	188	306	306	0	203	112	91	0	0	0	0	0	0	0	0	0
12	45	M	28.48	-12.75	535	-4.95	0.838	0.106	0	11.1	0.591	0	0	0	0	0	0	0	406	242	164	749	254	495	1115	259	856	1210	233	977	743	112	631	190	190	0	0	0	0	0	0	0	0	0	0	0	0	0
13	37	M	27.3	-6.925	537	-1.89	1.76	0.49	0	29.7	0.783	0	0	0	0	0	0	0	100	100	0	312	312	0	576	415	161	532	251	281	398	199	199	60	60	0	0	0	0	0	0	0	0	0	0	0	0	0
14	57	F	27.17	-8.25	535	-4.11	1.497	0.5	1	-3.4	0.841	1	331	112	219	559	242	317	568	459	109	445	253	192	638	184	454	676	126	550	458	0	458	143	143	0	334	334	0	397	397	0	461	461	0	538	538	0
15	57	F	26.05	-5.5	591	-8.24	1.88	0.436	1	20.9	0.698	0	0	0	0	183	50	133	183	183	0	390	166	224	780	320	460	672	183	489	481	71	410	290	208	82	263	263	0	0	0	0	0	0	0	0	0	0
16	58	F	26.05	-5.5	594	-8.24	1.74	0.747	1	14.9	0.798	1	0	0	0	0	0	0	156	156	0	375	261	114	869	518	351	836	363	473	718	538	180	171	65	106	0	0	0	0	0	0	0	0	0	0	0	0
17	42	M	28.24	-11	540	-6.43	2.331	0.268	0	82.2	0.87	0	0	0	0	175	175	0	425	219	206	790	93	697	1043	75	968	1140	92	1048	824	149	675	487	149	338	267	267	0	0	0	0	0	0	0	0	0	0
18	51	F	26.56	-9	535	-14.2	1.84	0.276	1	24.6	0.823	0	0	0	0	0	0	0	70	70	0	313	82	231	624	58	566	742	0	742	601	25	576	227	15	212	0	0	0	0	0	0	0	0	0	0	0	0
19	51	F	26.43	-9	535	-10.17	2.154	0.436	0	16.1	0.822	1	0	0	0	0	0	0	0	0	0	431	239	192	719	267	452	771	175	596	641	78	563	0	0	0	0	0	0	0	0	0	0	0	0	0	0	0
20	46	M	26.2	-7	526	-2.68	1.872	0.367	1	-32.5	0.68	0	150	150	0	0	0	0	0	0	0	319	44	275	382	39	343	271	25	246	25	25	0	0	0	0	0	0	0	144	0	144	194	0	194	205	21	184
21	46	M	26	-6	524	-12.04	1.803	0.564	0	-3.1	0.913	0	0	0	0	0	0	0	0	0	0	229	101	128	356	54	302	361	78	283	195	183	12	0	0	0	0	0	0	0	0	0	0	0	0	0	0	0
22	65	M	27.08	-7.2	543	-11.93	1.322	0.559	0	-14.6	0.644	1	0	0	0	108	108	0	340	127	213	780	155	625	861	263	598	661	58	603	0	0	0	0	0	0	0	0	0	0	0	0	0	0	0	0	0	0
23	51	F	27.43	-10.25	512	-6.22	1.65	0.305	0	-11.3	0.872	1	0	0	0	0	0	0	56	56	0	45	45	0	43	43	0	121	111	10	158	16	142	120	89	31	149	23	126	0	0	0	0	0	0	0	0	0
24	36	F	26.86	-11.375	535	-4.33	1.778	0.287	0	15.9	0.787	0	0	0	0	0	0	0	0	0	0	322	322	0	790	475	315	742	326	416	289	111	178	0	0	0	0	0	0	0	0	0	0	0	0	0	0	0
25	33	M	27	-9.5	567	-2.31	2.793	0.381	0	25	0.834	0	0	0	0	0	0	0	0	0	0	235	70	165	517	517	0	546	84	462	331	48	283	100	100	0	0	0	0	0	0	0	0	0	0	0	0	0
26	53	F	26.43	-9	535	-9.11	2.76	0.608	0	-8.6	0.767	0	0	0	0	42	0	42	243	0	243	540	105	435	662	67	595	671	0	671	246	161	85	0	0	0	32	32	0	0	0	0	0	0	0	0	0	0
27	52	F	24.79	-6.325	517	-7.95	1.08	0.3	1	8.1	0.743	0	0	0	0	93	10	83	543	98	445	884	103	781	1038	328	710	710	75	635	507	284	223	443	298	145	101	5	96	0	0	0	0	0	0	0	0	0
28	52	F	24.72	-6.125	522	-7.97	1.064	0.5	1	9.3	0.696	1	60	60	0	161	161	0	216	216	0	642	214	428	1152	395	757	935	193	742	234	234	0	121	121	0	137	137	0	0	0	0	0	0	0	0	0	0
29	33	M	28.62	-12.75	535	-15.86	1.25	0.139	1	21.8	0.599	1	0	0	0	72	0	72	83	0	83	460	45	415	898	78	820	1066	149	917	1014	63	951	307	117	190	0	0	0	0	0	0	0	0	0	0	0	0
30	63	M	27.17	-8.25	528	-4.03	2.676	0.632	0	-5.4	0.929	0	0	0	0	0	0	0	35	35	0	34	34	0	25	25	0	28	11	17	0	0	0	0	0	0	0	0	0	0	0	0	0	0	0	0	0	0
31	35	F	28.22	-11.5	511	-6.08	3.379	0.326	1	19	0.79	0	0	0	0	143	143	0	397	0	397	1205	85	1120	1487	92	1395	1197	102	1095	762	62	700	0	0	0	0	0	0	0	0	0	0	0	0	0	0	0
32	38	M	27.74	-8.6	530	-13.35	2.58	0.5	1	-23.1	0.804	1	0	0	0	136	136	0	627	0	627	1249	71	1178	1096	74	1022	631	145	486	403	154	249	151	151	0	130	130	0	0	0	0	0	0	0	0	0	0
33	57	F	29.24	-9.75	559	-3.76	2.317	0.019	0	-7.3	0.488	0	0	0	0	0	0	0	302	302	0	1071	119	952	1633	270	1363	1633	110	1523	869	101	768	0	0	0	0	0	0	0	0	0	0	0	0	0	0	0
34	62	F	27.9	-16.5	506	-5.41	2.394	0.168	1	30.7	0.66	0	310	260	50	444	444	0	438	438	0	691	509	182	1027	288	739	1257	378	879	1216	304	912	468	231	237	0	0	0	0	0	0	0	0	0	0	0	0
35	27	F	27	-9	504	-3.85	0.745	0.126	1	18.9	0.742	1	0	0	0	139	139	0	162	90	72	722	183	539	704	45	659	530	148	382	357	182	175	113	113	0	0	0	0	160	160	0	0	0	0	20	20	0
36	27	M	27.35	-8	574	-1.82	2.158	0.384	1	-17.9	0.742	0	0	0	0	217	217	0	398	217	181	380	0	380	597	100	497	524	50	474	317	150	167	181	181	0	217	217	0	0	0	0	0	0	0	0	0	0
37	27	M	27.68	-8.5	574	-4.91	2.049	0.442	1	-5	0.75	0	0	0	0	154	154	0	581	282	299	824	224	600	1026	84	942	636	73	563	327	127	200	123	123	0	155	155	0	0	0	0	0	0	0	0	0	0
38	57	M	27.07	-8.5	535	-6.97	2.2	0.336	1	5.3	0.783	0	0	0	0	0	0	0	53	53	0	289	61	228	561	10	551	718	97	621	359	87	272	0	0	0	0	0	0	0	0	0	0	0	0	0	0	0
39	57	M	27.12	-7.5	535	-10.4	2.191	0.581	1	5.5	0.787	0	0	0	0	142	142	0	159	54	105	548	88	460	583	168	415	477	0	477	345	0	345	106	0	106	87	87	0	0	0	0	0	0	0	0	0	0
40	48	F	27.1	-6	535	-8.4	2.094	0.534	0	69	0.916	0	0	0	0	0	0	0	0	0	0	106	106	0	276	206	70	247	124	123	331	217	114	178	115	63	127	127	0	0	0	0	0	0	0	0	0	0
41	49	F	24.39	-15.25	554	-5.54	1.701	0.337	1	20.6	0.578	0	0	0	0	0	0	0	0	0	0	614	64	550	1467	93	1374	1448	63	1385	941	93	848	0	0	0	0	0	0	40	40	0	0	0	0	0	0	0
42	56	M	26.13	-8.4	583	-9.8	2.5	0.321	0	-4.8	0.881	1	0	0	0	154	154	0	195	195	0	271	271	0	275	275	0	292	292	0	163	163	0	52	52	0	219	219	0	0	0	0	0	0	0	0	0	0
43	51	M	25.78	-7	575	-16.86	2.707	0.78	0	69.5	0.778	1	0	0	0	0	0	0	51	51	0	42	42	0	93	93	0	261	186	75	436	237	199	220	107	113	165	165	0	0	0	0	0	0	0	0	0	0
44	42	M	25.67	-6.625	535	-13.14	2.48	0.522	1	30.5	0.81	1	0	0	0	0	0	0	83	83	0	281	145	136	411	127	284	520	207	313	311	124	187	285	285	0	0	0	0	0	0	0	0	0	0	0	0	0
45	61	F	25.46	-6	544	-1.39	1.59	0.36	1	38.8	0.737	1	0	0	0	274	274	0	174	174	0	457	53	404	655	248	407	717	279	438	789	218	571	615	505	110	212	212	0	45	45	0	146	146	0	0	0	0
46	38	F	27.53	-10.5	520	-4.37	2.1	0.223	1	17.9	0.697	1	0	0	0	0	0	0	287	115	172	1047	85	962	1303	95	1208	1252	10	1242	917	118	799	0	0	0	0	0	0	0	0	0	0	0	0	0	0	0
47	52	F	27.97	-13.125	467	-17.64	2.223	0.467	0	16.7	0.638	1	0	0	0	0	0	0	20	20	0	313	83	230	807	73	734	1290	147	1143	915	36	879	527	107	420	30	30	0	0	0	0	0	0	0	0	0	0
48	38	M	28.27	-9.5	507	-9.07	1.376	0.304	1	-4.8	0.584	1	0	0	0	166	166	0	445	235	210	706	283	423	622	162	460	564	137	427	305	102	203	166	166	0	83	0	83	0	0	0	0	0	0	0	0	0
49	60	M	26.25	-7.875	552	-4.11	0.773	0.47	1	11.5	0.611	1	0	0	0	25	25	0	20	20	0	712	197	515	809	20	789	992	160	832	632	30	602	0	0	0	0	0	0	0	0	0	0	0	0	0	0	0
50	60	M	25.81	-6.75	553	-11.08	0.883	0.453	1	-7.4	0.529	1	0	0	0	65	55	10	724	335	389	1231	399	832	1010	240	770	872	240	632	266	260	6	0	0	0	0	0	0	0	0	0	0	0	0	0	0	0
51	54	M	27.08	-6.75	526	-1.62	2.469	0.33	0	4.9	0.766	0	0	0	0	99	99	0	253	143	110	570	152	418	948	630	318	508	508	0	146	60	86	0	0	0	0	0	0	0	0	0	0	0	0	0	0	0
52	23	M	26.42	-7.5	496	-32.44	2.89	0.77	1	-15.6	0.852	1	0	0	0	66	66	0	213	156	57	440	388	52	287	267	20	217	217	0	240	240	0	34	34	0	0	0	0	0	0	0	0	0	0	0	0	0
53	57	F	26.24	-9	512	-7.35	2.03	0.5	0	-6.9	0.84	0	0	0	0	0	0	0	220	10	210	392	104	288	477	156	321	399	0	399	388	25	363	0	0	0	0	0	0	0	0	0	0	0	0	0	0	0
54	57	F	26.19	-6.1	512	0.04	1.695	0.3	0	-45.4	0.855	0	0	0	0	113	113	0	143	143	0	235	128	107	327	104	223	319	126	193	214	181	33	124	12	112	0	0	0	0	0	0	0	0	0	0	0	0
55	46	F	28.6	-11.5	535	-2.63	3.709	0.62	0	-8.1	0.905	0	0	0	0	60	60	0	125	125	0	408	220	188	499	159	340	393	78	315	287	148	139	134	134	0	105	105	0	0	0	0	0	0	0	0	0	0
56	53	F	26.32	-6.75	535	-2.86	2.117	0.194	0	78.3	0.854	0	0	0	0	0	0	0	0	0	0	0	0	0	495	495	0	448	321	127	460	172	288	447	168	279	262	65	197	0	0	0	0	0	0	0	0	0
57	52	F	26.28	-6.7	572	-26.14	2.109	0.573	1	-14	0.87	1	0	0	0	0	0	0	331	179	152	473	258	215	311	172	139	308	231	77	162	162	0	0	0	0	0	0	0	0	0	0	0	0	0	0	0	0
58	22	M	27.11	-7.5	593	-29.51	2.31	0.651	0	-21.7	0.918	1	0	0	0	0	0	0	101	101	0	179	179	0	119	119	0	87	57	30	86	86	0	0	0	0	0	0	0	0	0	0	0	0	0	0	0	0
59	22	M	27.08	-7.3	572	-10.7	1.903	0.377	0	25.1	0.94	0	0	0	0	0	0	0	159	159	0	203	203	0	212	45	167	260	58	202	96	96	0	0	0	0	0	0	0	0	0	0	0	0	0	0	0	0
60	28	F	27.42	-7.5	542	-10.02	1.75	0.405	1	23.6	0.739	0	0	0	0	33	33	0	175	54	121	234	102	132	517	23	494	451	207	244	279	141	138	273	168	105	0	0	0	0	0	0	0	0	0	0	0	0
61	61	M	27.88	-8	532	-11.91	1.895	0.524	0	21.1	0.793	1	0	0	0	82	82	0	194	89	105	497	289	208	686	404	282	622	234	388	448	129	319	170	34	136	56	56	0	0	0	0	0	0	0	0	0	0
62	38	M	26.75	-7.75	490	-5.68	2.41	0.532	0	26.3	0.814	0	0	0	0	0	0	0	43	43	0	42	42	0	355	253	102	432	122	310	240	240	0	0	0	0	0	0	0	0	0	0	0	0	0	0	0	0
63	48	M	27.02	-8.375	537	-3.04	1.992	0.44	1	20.6	0.864	1	0	0	0	135	135	0	227	227	0	538	450	88	729	530	199	592	366	226	349	212	137	0	0	0	0	0	0	0	0	0	0	0	0	0	0	0
64	28	F	29.25	-9.2	518	-5.08	2.33	0.7	0	82.7	0.852	0	0	0	0	111	111	0	296	170	126	575	127	448	644	148	496	813	45	768	650	59	591	451	188	263	270	89	181	0	0	0	0	0	0	0	0	0
65	47	M	28.69	-8.8	574	-1.1	1.523	0.254	1	38.3	0.604	0	0	0	0	0	0	0	0	0	0	183	12	171	804	95	709	872	156	716	670	32	638	0	0	0	0	0	0	0	0	0	0	0	0	0	0	0
66	73	M	27.26	-7.8	548	-22.11	1.526	0.735	1	5.6	0.623	1	0	0	0	266	266	0	136	136	0	240	240	0	332	332	0	1098	305	793	1226	157	1069	1154	120	1034	1204	332	872	603	148	455	180	180	0	180	180	0
67	46	F	26.22	-6.5	557	-27.18	2.501	0.445	1	25	0.846	1	0	0	0	0	0	0	0	0	0	120	120	0	190	190	0	210	200	10	70	60	10	0	0	0	0	0	0	0	0	0	0	0	0	0	0	0
68	46	M	27.45	-6.75	535	-7.98	1.635	0.5	1	-7.6	0.674	1	80	80	0	155	155	0	437	174	263	746	230	516	823	80	743	471	109	362	247	184	63	159	159	0	230	230	0	283	283	0	80	80	0	102	102	0
69	60	F	28.6	-11.25	538	-13.28	2.404	0.55	1	8.1	0.819	1	90	80	10	234	234	0	821	674	147	1150	397	753	1476	381	1095	1153	151	1002	789	231	558	647	25	622	349	63	286	230	230	0	120	120	0	80	80	0
70	38	F	26.38	-6.8	550	-3.42	2.406	0.182	0	-6.1	0.792	0	0	0	0	0	0	0	309	99	210	439	235	204	580	165	415	406	154	252	261	214	47	120	120	0	0	0	0	0	0	0	0	0	0	0	0	0
71	52	F	26.15	-6.24	519	-18.35	1.7	0.617	1	9.6	0.652	1	30	30	0	0	0	0	195	195	0	684	437	247	1012	601	411	954	406	548	970	261	709	186	87	99	60	60	0	80	80	0	0	0	0	0	0	0
72	52	F	26	-6.8	519	-16	1.298	0.554	1	12	0.642	1	0	0	0	0	0	0	256	0	256	899	342	557	1042	447	595	844	217	627	600	149	451	0	0	0	0	0	0	0	0	0	0	0	0	0	0	0
73	44	M	29.46	-10.2	537	-14.48	2.803	0.67	1	20	0.75	1	40	40	0	40	40	0	260	165	95	901	235	666	1340	692	648	1460	566	894	1072	269	803	90	90	0	200	105	95	140	140	0	120	120	0	100	100	0
74	57	M	27.16	-7.75	604	-4.79	1.631	0.68	0	5	0.846	1	20	20	0	147	147	0	255	119	136	345	78	267	439	154	285	340	45	295	89	68	21	118	118	0	0	0	0	30	30	0	0	0	0	26	26	0
75	68	M	28.08	-10.5	530	-14.62	3.317	0.751	1	25	0.75	1	0	0	0	154	154	0	499	54	445	725	279	446	1435	438	997	1372	785	587	957	424	533	499	181	318	382	80	302	0	0	0	0	0	0	0	0	0
76	44	M	28.33	-10.25	535	-25.96	3.139	0.563	1	5	0.785	1	0	0	0	640	247	393	770	186	584	852	273	579	628	121	507	588	208	380	299	0	299	210	0	210	0	0	0	0	0	0	0	0	0	0	0	0
77	69	M	26.64	-8	540	-3.25	1.656	0.284	1	25.9	0.697	1	0	0	0	0	0	0	115	115	0	610	222	388	742	118	624	761	136	625	625	161	464	157	157	0	0	0	0	0	0	0	0	0	0	0	0	0
78	60	M	25.65	-6.2	535	-9.65	2.402	0.831	0	-79.6	0.578	1	10	10	0	130	10	120	492	198	294	824	154	670	1000	195	805	331	38	293	549	87	462	880	240	640	950	30	920	678	34	644	250	120	130	28	28	0
79	64	M	27.67	-9.625	535	-3.93	3.574	0.494	1	-58.8	0.839	1	294	120	174	123	123	0	333	237	96	428	265	163	685	150	535	515	21	494	440	78	362	226	208	18	0	0	0	76	10	66	287	12	275	523	523	0
80	42	M	28.88	-11.87	535	-3.12	3.545	0.501	0	3.9	0.79	0	0	0	0	32	32	0	288	166	122	609	201	408	774	210	564	559	68	491	426	53	373	0	0	0	0	0	0	0	0	0	0	0	0	0	0	0
81	34	M	29.16	-12	535	-31.25	3.154	0.747	0	-16.7	0.868	1	0	0	0	120	120	0	180	180	0	374	64	310	445	114	331	369	43	326	161	90	71	198	198	0	207	207	0	105	105	0	0	0	0	0	0	0
82	53	M	26.2	-6.3	640	-1.4	2.435	0.431	0	5.2	0.903	1	0	0	0	0	0	0	45	45	0	58	10	48	467	180	287	301	150	151	45	45	0	0	0	0	0	0	0	0	0	0	0	0	0	0	0	0
83	53	M	30.44	13.5	545	-5.07	0.89	0.62	1	-7	0.732	1	10	10	0	195	0	195	146	10	136	647	21	626	1045	98	947	969	20	949	269	111	158	98	98	0	118	98	20	10	10	0	20	20	0	0	0	0
84	49	F	26.15	-6.3	528	-10.51	2.389	0.573	1	31.6	0.782	1	0	0	0	0	0	0	130	130	0	330	136	194	551	94	457	683	133	550	624	342	282	180	18	162	0	0	0	0	0	0	0	0	0	0	0	0
85	21	M	27.62	-7.8	627	-8.29	3.675	0.587	1	50.3	0.883	1	0	0	0	0	0	0	143	63	80	447	40	407	514	14	500	559	98	461	0	0	0	40	40	0	72	72	0	0	0	0	0	0	0	0	0	0
86	44	F	26.98	-6.5	537	-4.36	1.621	0.291	0	5.7	0.724	1	0	0	0	0	0	0	164	106	58	256	125	131	458	233	225	453	128	325	392	56	336	63	11	52	0	0	0	0	0	0	0	0	0	0	0	0
87	60	F	27.19	-8.25	505	-6.85	1.62	0.166	0	9.8	0.603	0	0	0	0	0	0	0	296	0	296	1146	86	1060	1497	378	1119	1253	94	1159	815	124	691	288	0	288	129	129	0	0	0	0	0	0	0	0	0	0
88	42	M	27.15	-7.5	558	-2.34	1.679	0.329	0	9.7	0.736	1	0	0	0	0	0	0	76	10	66	378	114	264	472	32	440	437	67	370	243	59	184	0	0	0	0	0	0	104	104	0	0	0	0	0	0	0
89	43	M	28.72	-8.7	507	-19.8	1.49	0.42	1	23.1	0.798	1	0	0	0	78	78	0	161	161	0	226	226	0	353	313	40	314	261	53	300	87	213	205	70	135	161	161	0	0	0	0	0	0	0	0	0	0
90	62	F	26.76	-6.5	529	-5.12	2.02	0.221	1	11.9	0.825	0	473	377	96	657	343	314	742	359	383	818	321	497	862	256	606	616	242	374	391	46	345	301	60	241	409	246	163	428	331	97	508	429	79	350	350	0
91	45	F	26.02	-6.4	519	-15.09	2.09	0.557	1	8.5	0.683	1	0	0	0	173	106	67	177	60	117	400	135	265	549	197	352	450	158	292	301	118	183	137	137	0	131	131	0	0	0	0	0	0	0	0	0	0
92	47	F	26.96	-10	431	-3.73	1.685	0.54	0	35.3	0.813	1	0	0	0	0	0	0	170	76	94	242	108	134	517	278	239	717	272	445	645	166	479	311	148	163	150	150	0	0	0	0	0	0	0	0	0	0
93	44	M	26.7	-7.3	509	-3.64	2.901	0.669	0	-54.2	0.932	0	0	0	0	60	60	0	150	99	51	371	202	169	381	132	249	292	118	174	235	169	66	50	50	0	0	0	0	0	0	0	0	0	0	0	0	0
94	48	F	26.24	-4.25	528	-1.59	2.55	0.659	0	-19.4	0.86	0	0	0	0	0	0	0	0	0	0	0	0	0	0	0	0	0	0	0	0	0	0	0	0	0	0	0	0	0	0	0	0	0	0	0	0	0
95	29	M	26.76	-6.8	535	-23.92	1.02	0.266	1	30.3	0.692	1	0	0	0	20	20	0	0	0	0	627	267	360	782	223	559	919	224	695	694	146	548	164	144	20	25	25	0	0	0	0	0	0	0	0	0	0
96	29	M	26.96	-6.9	511	-11.05	0.8	0.161	1	8	0.692	0	0	0	0	79	79	0	45	45	0	434	203	231	744	347	397	528	140	388	364	118	246	91	50	41	0	0	0	0	0	0	0	0	0	0	0	0
97	52	M	26.25	-7.6	535	-31.25	4.496	0.62	0	-7.2	0.861	1	0	0	0	0	0	0	55	55	0	40	40	0	50	50	0	45	45	0	40	10	30	35	35	0	0	0	0	0	0	0	0	0	0	0	0	0
98	49	F	29.41	-13.75	511	-7.68	1.665	0.49	1	31.6	0.63	1	0	0	0	0	0	0	25	25	0	185	170	15	662	97	565	863	195	668	566	88	478	0	0	0	0	0	0	0	0	0	0	0	0	0	0	0
99	24	M	26.79	-7.3	557	-6.04	1.814	0.59	1	-12.3	0.765	0	0	0	0	0	0	0	120	100	20	170	100	70	175	27	148	126	26	100	181	156	25	92	92	0	0	0	0	0	0	0	0	0	0	0	0	0
100	36	F	27.68	-11.63	535	-2.62	0.9	0.261	1	4.1	0.456	1	0	0	0	0	0	0	725	0	725	1569	150	1419	1989	278	1711	2030	10	2020	1554	204	1350	0	0	0	0	0	0	0	0	0	0	0	0	0	0	0
101	61	M	28	-11.25	535	-5.68	2.055	0.247	0	14.4	0.802	0	0	0	0	0	0	0	151	151	0	543	214	329	886	103	783	786	179	607	417	109	308	0	0	0	0	0	0	0	0	0	0	0	0	0	0	0
102	71	F	27.28	-7.1	527	-24.55	3.411	0.29	1	28.7	0.788	1	0	0	0	318	318	0	117	117	0	725	140	585	1210	114	1096	1157	667	490	904	109	795	170	149	21	262	262	0	0	0	0	0	0	0	0	0	0
103	53	F	27.07	-7.5	502	-24.18	2.889	0.287	0	-13.9	0.948	1	0	0	0	92	92	0	212	93	119	438	92	346	627	72	555	618	54	564	445	81	364	158	83	75	54	54	0	0	0	0	0	0	0	0	0	0
104	53	F	27.07	-7.4	512	-16.34	2.908	0.476	0	-58.1	0.883	1	0	0	0	40	40	0	143	78	65	87	87	0	382	106	276	433	98	335	513	122	391	196	196	0	62	62	0	0	0	0	0	0	0	0	0	0
105	70	F	29.07	-10.2	504	-23.7	2.374	0.173	1	4.2	0.524	1	290	280	10	201	201	0	684	474	210	1211	330	881	1510	83	1427	1530	80	1450	1292	10	1282	110	110	0	383	165	218	666	330	336	254	143	111	280	270	10
106	34	F	25.52	-6.2	514	-9.85	1.596	0.27	1	15.4	0.813	1	0	0	0	0	0	0	261	153	108	570	95	475	797	248	549	793	219	574	656	116	540	334	88	246	101	101	0	0	0	0	0	0	0	0	0	0
107	78	M	25.33	-6.2	563	-19.91	1.72	0.59	1	7	0.89	1	501	501	0	165	165	0	233	233	0	634	249	385	731	160	571	625	115	510	419	241	178	405	405	0	368	368	0	400	400	0	358	358	0	461	461	0
108	42	M	28.11	-8.3	497	-25.65	3.503	0.388	1	21.6	0.823	1	0	0	0	32	32	0	189	51	138	494	42	452	799	61	738	1007	0	1007	577	51	526	180	180	0	72	72	0	0	0	0	0	0	0	0	0	0
109	72	M	26.85	-9.5	535	-9.6	2.927	0.844	0	-18	0.912	1	0	0	0	0	0	0	70	70	0	65	45	20	65	55	10	43	43	0	10	10	0	0	0	0	0	0	0	0	0	0	0	0	0	0	0	0
110	29	M	29.88	-10.2	556	-8.11	2.282	0.438	0	8.5	0.852	0	0	0	0	275	275	0	89	89	0	340	200	140	551	372	179	445	256	189	332	204	128	269	269	0	0	0	0	0	0	0	0	0	0	0	0	0
111	48	F	28.53	-8.8	522	-13.6	2.013	0.38	1	19	0.608	0	0	0	0	0	0	0	43	43	0	650	104	546	1025	302	723	718	285	433	423	101	322	83	83	0	169	124	45	0	0	0	0	0	0	0	0	0
112	73	F	27.96	-5.25	519	-20.5	2.535	0.49	0	-23.3	0.875	1	404	404	0	612	140	472	766	313	453	840	253	587	956	254	702	792	309	483	534	167	367	886	315	571	989	225	764	768	682	86	656	564	92	589	475	114
113	63	F	27.1	-10	560	-3.13	2.69	0.36	0	13.1	0.717	1	50	50	0	156	156	0	616	290	326	800	221	579	1355	128	1227	1195	179	1016	902	401	501	501	359	142	0	0	0	248	248	0	336	133	203	140	140	0
114	63	F	28.31	-15.25	557	-6.99	3.576	0.25	0	-12.7	0.731	0	199	199	0	343	201	142	746	152	594	815	144	671	1069	218	851	960	147	813	515	91	424	80	0	80	0	0	0	0	0	0	296	10	286	330	330	0
115	42	M	28	-8.6	557	-14.85	3.989	0.57	1	-82.9	0.782	0	0	0	0	60	0	60	218	155	63	338	261	77	142	112	30	324	46	278	352	97	255	151	26	125	131	50	81	0	0	0	0	0	0	0	0	0
116	43	F	28.37	-15	535	-3.97	1.019	0.308	0	-7.4	0.597	0	280	280	0	297	297	0	486	173	313	660	112	548	1117	342	775	833	229	604	381	318	63	0	0	0	0	0	0	209	209	0	205	205	0	200	200	0
117	73	M	27.66	-8.5	535	-18.25	1.792	0.562	1	40	0.75	1	1622	377	1245	952	716	236	679	579	100	793	236	557	982	393	589	2047	545	1502	2546	536	2010	2139	129	2010	1011	369	642	1455	250	1205	843	106	737	1455	452	1003
118	70	M	26.34	-5.25	580	-23.56	2.134	0.64	1	10	0.85	1	0	0	0	0	0	0	94	94	0	314	253	61	498	404	94	482	226	256	538	208	330	126	78	48	0	0	0	0	0	0	185	82	103	0	0	0
119	68	F	25.58	-6.2	516	-4.41	1.267	0.397	1	-4.7	0.755	0	167	167	0	146	146	0	251	127	124	397	207	190	913	526	387	609	406	203	226	184	42	0	0	0	0	0	0	0	0	0	0	0	0	110	110	0
120	50	F	27.77	-10.5	628	-5.05	2.45	0.273	1	55	0.816	1	0	0	0	0	0	0	0	0	0	91	91	0	421	0	421	576	0	576	661	0	661	841	189	652	460	0	460	87	87	0	0	0	0	0	0	0
121	67	M	26.98	-8.925	535	-13.34	2.62	0.108	1	50.9	0.718	1	240	240	0	45	45	0	749	134	615	220	220	0	546	143	403	926	438	488	1166	277	889	372	352	20	650	569	81	602	602	0	692	692	0	889	879	10
122	35	F	28.48	-10.5	491	-19.36	1.171	0.03	1	12.1	0.552	1	0	0	0	0	0	0	764	109	655	1197	92	1105	1367	140	1227	1398	83	1315	974	64	910	0	0	0	0	0	0	0	0	0	0	0	0	0	0	0
123	35	F	27.88	-8.5	477	-5.42	1.568	0.017	1	10.7	0.554	1	0	0	0	0	0	0	655	125	530	1047	210	837	1288	132	1156	1424	114	1310	1218	79	1139	220	220	0	0	0	0	0	0	0	0	0	0	0	0	0
124	71	F	26.1	-4.5	475	-7.2	3.417	0.49	0	-83.2	0.639	1	327	327	0	289	289	0	280	280	0	369	263	106	512	242	270	402	228	174	609	140	469	1439	563	876	572	164	408	461	461	0	237	108	129	330	330	0
125	71	F	26.38	-4.75	466	-7.99	3.123	0.49	0	-77.2	0.66	1	32	16	16	0	0	0	0	0	0	45	45	0	0	0	0	23	23	0	486	119	367	919	170	749	720	20	700	527	38	489	146	146	0	67	67	0
126	56	F	28.3	-8.2	599	-5.93	0.958	0.202	1	30.7	0.451	0	0	0	0	0	0	0	0	0	0	590	114	476	1205	74	1131	1520	122	1398	1371	0	1371	642	205	437	0	0	0	0	0	0	0	0	0	0	0	0
127	56	F	28.72	-8.4	597	-2.74	1.077	0.088	1	36.3	0.582	0	0	0	0	0	0	0	0	0	0	233	159	74	1177	91	1086	1508	77	1431	1358	145	1213	797	186	611	245	245	0	0	0	0	0	0	0	0	0	0
128	30	F	30.3	-16.925	546	-5.09	2.707	0.339	1	11.8	0.618	1	0	0	0	0	0	0	476	102	374	1142	253	889	1625	468	1157	1371	295	1076	847	200	647	140	140	0	54	54	0	210	210	0	240	240	0	0	0	0
129	59	F	27.35	-6.25	577	-5.32	1.157	0.343	1	-5	0.75	1	88	57	31	45	45	0	379	318	61	738	184	554	1075	188	887	578	176	402	282	147	135	25	25	0	67	67	0	0	0	0	0	0	0	0	0	0
[truncated: 23 more columns]

## Sheet: ICC
tilt angle horizontal	tilt angle vertical	tilt angle horizontal examiner1	tilt angle vertical examiner1		PPA Length without BM S	PPA Length with BM S	PPA Length without BM T	PPA Length with BM T	PPA Length without BM I	PPA Length with BM I	PPA Length without BM N	PPA Length with BM N		PPA Length without BM S	PPA Length with BM S	PPA Length without BM T	PPA Length with BM T	PPA Length without BM I	PPA Length with BM I	PPA Length without BM N	PPA Length with BM N
3.7333	5.8333	3.43333	6.23		132.33	4	1164.33	198.67	589	27.33	0	0		111.6	5.4	1432.8	225.3	747	43	0	0
4.4667	9.0667	4.06667	9.6		6.67	11.33	934.33	95	309.33	80	0	0		9.8	15.6	1145.6	75	343.2	43.6	0	0
-0.3333	-1.0667	-1.23333	-1.57		39.33	90.67	189.33	193	0	304	0	43.33		32.6	128.7	221.5	225.4	0	421	0	21.4
7.5667	13.7667	8.03333	13.53		78.33	81	775.67	90.67	296.67	48.67	10	16.67		65.1	45.4	690	73.2	378.7	75.4	14	5.6
2.8667	7.1667	3.06667	6.43		0	78.67	95.33	273.67	16.67	104.67	0	0		5.1	65.5	75.5	327.5	25	135.3	0	0
4.8333	18.9333	3.63333	18.43		0	0	84.67	267.67	304.33	76	0	0		2.3	0	64.3	311.5	389.6	63	0	0
2.4667	6.0667	2.53333	5.97		19.33	63	148.33	224.33	93	228.33	0	0		12	48.9	194.3	285	125.7	289.6	0	0
1.1333	4.2667	1.13333	3.93		215	271	398.67	187.67	152.67	159	0	465.33		166.5	389.7	428.6	315.4	242	143.3	0	587.65
1.6333	5	1.5	-1.03		44.33	77.67	391	223	164	180.67	0	0		49.8	70.5	426.7	336.7	211	132	0	0
6.2333	5.5	6.7	4.53		0	52	312.67	380.67	95.33	201	0	0		0	67.4	421.5	342.1	57.4	287	0	0
2.2	3.6333	2.3	2.47		0	23.33	513	46.67	262.67	13.33	0	0		0	24.8	680	69.6	286.4	34	0	0
3.9667	7.5	4.66667	7.1		0	50	288	36	0	8.33	174	7		0	89.6	242.1	67	0	54	145.5	3.2
0.6	2.1667	0.633333	2.63		176	36	708.67	168.67	154.67	195.67	0	0		142.1	53.3	532.1	211.8	233.1	242	0	0
4	11.4	3.73333	11.43		0	145.67	642.33	267.33	0	164	0	0		0	253.2	689.6	311.6	0	113.4	0	0
1.8	5.3667	1.46667	5.4		51.67	0	717.33	90.67	380.33	60	0	0		63.2	0	621.7	104.3	522	24	0	0
2.6333	5.6333	3.03333	5.6		132.33	47.67	1203.33	93	233.33	20.67	0	0		111.6	21	1923.4	68.6	278.9	43	0	0
2.1333	9.1667	2.16667	9.3		209	45.33	895.33	96.67	83	145	0	0		165.4	57.7	716	132.1	73.4	175.4	0	0
3.9333	6.4667	4.6	6.57		16.67	380.67	600	391.67	383	178.33	0	0		14.6	501.5	711.5	521.2	221	143.3	0	0
3.3667	4.7	3.26667	5.07		24	76.33	526.67	125.33	58.33	98.33	0	60		17.9	89	621.4	137.8	89.5	54	0	43.3
1.1333	5.6667	0.233333	5.8		60.33	144.67	450.33	50	55.67	182.67	0	0		50.1	211	536.4	86.4	43.2	243.2	0	0
0	5.3333	0	5.03		99.67	145.33	701.67	127	66.67	135	0	0		88.1	178.8	836.8	142.1	75.4	178.5	0	0
-1.8	9.4333	-2.46667	10.5		0	17.67	466.67	56	90.67	29	0	0		0	3.4	504.6	74.2	87.2	43	0	0
2.5667	1.0667	2.93333	0.93		35	65.33	450.67	85.33	150.33	29	0	0		47.8	27.7	521.5	57.1	110.3	53	0	0
0.9333	3.4333	1.1	3.4		0	0	1103	73.33	282.67	31	0	13.33		0	16.6	1621	43.1	257.3	21	0	4
4	6.9	3.53333	6.67		0	27.67	244.33	159.67	62.33	136.33	0	0		0	42.1	347.7	213.1	32	187.5	0	0
3.1333	10.7	2.7	9.7		0	149.33	416.33	193.33	227	311.67	0	63.67		0	198.7	531.2	221.2	268	421.1	0	87.6
3.1667	7.6667	2.7	7.73		57.33	38.33	1137.33	63.33	266.33	39.33	0	0		56	28.8	1421.4	42.1	221.4	64	0	0
0.7	13	0.8	13		70	133.67	436.67	194	95.33	89.33	0	0		87.9	158.8	642	207.8	58.6	43	0	0
4.9667	9.5667	4.7	8.8		0	15	712	125.67	200.67	10	0	0		0	21	954.4	153.8	286.2	4.3	0	0
0	0.9	0	1.3		133	130	744.67	293	2	86.67	0	0		113.1	165.5	637.8	215.6	45	53.3	0	0
3.9333	19.4333	3.16667	18.67		19	74	24	290.67	0	91.33	0	0		28	89	39.7	254.3	0	153.3	0	0
1.8	7.5	0.933333	6.9		50.67	59.67	143.67	220.33	0	54	0	0		63.2	34.4	275.8	275.6	0	32	0	0
3.5667	11.2	3.4	11.8		40.33	29	290	110.67	81	103	0	0		45.7	21	384.2	43	74.2	143.4	0	0
13.8667	20.9667	13.5667	21.13		0	120.67	171	448.67	45.67	70.67	0	0		31.2	167.7	285.8	341.1	31.1	43.4	0	0
5.2333	10.1667	4.53333	10.27		0	0	532	87.67	212.67	10.67	0	0		36.5	0	698.6	105.3	212.67	8.9	0	0
-1.5333	6.2667	-1.26667	5.6		0	134	264.33	292.33	991.67	203	151.67	169.33		0	156.9	354.7	311.2	1323	264.3	167.7	121.1
0.4667	6.4333	0.0333333	6.23		0	0	3.33	170	3.33	20	0	0		0	4	4.7	141.1	5.7	15	0	0
2.7333	10.1333	2.23333	10.6		87.67	136.33	540.33	139.67	21	191	0	155		68.9	111.2	632.6	167.8	78.9	243	0	103.2
1.3	5.2	1.33333	4.87		52.33	329.33	950	309.67	488.67	106.33	0	143.33		49.6	432.9	1184.3	358.6	697	176	0	209.5
1.3667	1.5333	1.46667	1.8		0	75	402	481.33	269.33	136	0	26.67		0	64.3	528.6	630.4	226	110.4	0	35.6
3.8	12.3333	3.83333	11.2		85.33	0	593	335.33	150.33	49.67	0	0		75	0	589.9	264	189.7	86.3	0	0
-0.2	0.7	-0.3	1.63		31.67	81.67	736	497.67	299.33	154.67	0	120		32.1	75.4	864.2	589.6	385	212.1	0	89.5
1.9667	1.2333	2.26667	0.5		148.33	69.33	676.67	500.67	384.33	228.33	0	0		121.1	43.1	587.2	605.3	228.9	276.4	0	0
1.5	5.0667	1.43333	3.4		325.67	144.33	488.67	200.67	169.67	0	0	0		242.2	211.8	521.1	247.7	153	0	0	0
4.1667	8.2333	4.06667	8.07		0	38.33	545.67	158.67	154.67	106	0	0		0	38.33	673.1	117.9	212.4	143	0	0
5.9667	19.1667	5.8	18.93		90	160	397.33	145.33	126.67	95.33	113.67	181.67		85.4	321.4	475.3	185.2	189.7	76.3	132.2	121.1
6.0333	8.6667	5.56667	9.03		110.33	6.67	840.67	46.33	59.33	102.33	0	10		98.7	21.4	956.7	84.2	46.7	75	0	4.4
-0.3333	10.2333	-0.466667	10.37		0	43.33	400.33	121	148	120	0	0		0	58.9	554	158.6	124.4	198	0	0
5.6667	18.1667	6.23333	17.8		26.67	21	456	50.67	0	37.33	0	0		19	43.1	521.7	89.3	0	43	0	0
2.4333	18.2667	4.5	20.9		0	79.67	31	266.67	116	106	0	0		8.9	103.5	78	217.7	135	154	0	0
0	0	0	0		264.33	359.67	492.33	273	249.67	117.33	58.67	370		189	487.3	511.9	211.2	219.7	187	48.9	521
-0.8	2.8333	-0.766667	2.87		61.33	55.33	303	163.33	61	128.67	0	0		63.2	87.1	456.1	112.4	43.2	198	0	0
0.6333	6.4667	1.13333	6.63		0	6.67	538	238	189.33	105	0	0		0	0	654.8	286.4	143.2	45	0	0
1.6667	4.1667	1.16667	4.47		0	41.33	338.67	230	95.67	56	0	0		6.9	52.1	411.5	290	75	56	0	0
2	4.2333	2.66667	4.67		0	8.33	416	154	159.33	29.33	0	0		0	19.8	505.4	115.4	197.4	32	0	0
1.6667	0	1.53333	0		6.67	33.33	106	51	8.33	82.67	0	0		10.2	58.7	178.4	89.4	3.4	65.6	0	0
-1.8333	8.4333	-2.06667	7.67		241.67	0	1716.67	146	450	68	0	0		198	0	1971	190.3	711	43.4	0	0
0	1.6333	0	2		0	145	723.67	307	272	173.33	0	0		0	206.4	806.4	390	313	143.5	0	0
0	3.4	0	3.37		73.33	318.33	1252.67	164.33	500	95	152.33	247.67		43.2	387.6	1845	223	732	87.4	143.2	215.4
1.8	6.2	0.0666667	5.83		36	51	532.67	187.33	262	101.67	0	0		42.2	89.9	595	205	389.4	154.4	0	0
4.6	6.1667	3.16667	5.73		0	299.67	488.67	174.67	59.33	338	0	406.33		0	421.7	436.6	121.1	53	386.6	0	565.4
5.8333	5.4	5.83333	5.8		46	27.67	732.33	34.33	175.33	101	0	0		40.1	12.5	816.7	56	134.6	46	0	0
0.0333	4.5667	-1.83333	4.97		0	14.33	567.33	230.33	122.33	102.67	0	0		0	31.2	597.9	278.9	174.4	152.2	0	0
3.5667	6.5667	3.7	5.77		41	51.67	128.33	139.67	153.67	57.67	0	0		52.4	71.7	134.8	157.7	135.1	68.8	0	0
5.2333	7.8	5.03333	7.8		527	557.33	882.67	391.33	1554	344.67	981.67	269.33		313.2	683.2	1421.6	318.5	1984	378.8	675	211.1
5.4333	9.2	6.9	0.1		0	31.33	137	294.33	126	95.33	34.33	27.33		0	58.2	190	242.1	186	84.3	45.6	32
0.3333	2.5667	0.466667	2.07		41.33	146.67	260	379.67	14	61.33	0	36.67		53.4	173.2	221.7	316.4	5	34.5	0	47
-1.6	11.3667	-1.13333	10.43		0	0	332.33	30.33	591	63	0	29		3.6	0	432	32	713	87	0	54
9.1	15.3333	7.5	16.1		205	139.67	297	267	330	399.33	3.33	724.33		154.3	172.1	242.1	315.6	374	424.4	43	532.2
-1.3333	5.3667	-1.4	6.03		218.33	36.33	1215.67	105	303.33	21.33	0	0		389.7	62.1	1646.8	197.4	264.4	43	0	0
4.3	6.9667	4.33333	7.17		176.67	41.67	1101	152	379.67	99.67	0	0		278.8	35.9	1534	117.5	356.4	105.6	0	0
1.1333	11.6333	0.766667	9.93		0	0	1001.67	103.33	602.67	68.33	0	0		0	0	1018.5	132.1	795	43	0	0
4	7.8	3.73333	9.6		0	0	863.67	109	608	192	0	0		0	0	721.1	64	685.4	243.3	0	0
1.4333	6.6667	-0.466667	6.27		124.67	34	1040.67	338.67	215.67	131.33	0	150		145.5	52.1	1110	386.4	278.5	158.8	0	211.7
1.8333	2.2667	1.86667	2.07		30.67	140	614.33	182.67	45	79.67	0	0		38.9	195.4	804.2	254.5	35	64.5	0	0
0	3.6333	0.0333333	3.97		281.33	117	1276.67	591	706.67	710.67	84.33	277.33		178.9	179.8	1743	576.4	831	580.1	54	218.7
3.2667	10.6667	3.26667	10.37		0	69.33	400.33	262	61.67	61.67	0	0		0	21.3	522	353.3	47.8	54	0	0
5.0333	-4.4667	7.8	-3.83		0	10	248.67	239.33	86.67	75.33	0	0		0	32	270	175.5	685	34	0	0
1.6667	3.1667	2.2	3.27		120.33	348.67	294.67	316.67	688.33	205.33	464.33	326.67		109.4	411.1	376.5	389.4	931	287.6	269	609.7
2	9.1	1.9	9.5		54.67	80.67	776	248.67	210.33	100.67	0	0		47.5	102.76	821	289.2	201	143.4	0	0
0.8	1.2333	0.966667	3.47		0	33.33	147.33	326	66.33	86.33	0	0		0	66.22	190	374.3	53	74.4	0	0
0	6.5333	0	0.07		68.67	131.33	904.33	86.67	337.67	188.33	0	0		34.5	141.1	1321.2	46	254	264.5	0	0
-0.7	16.7333	-0.566667	17.67		0	0	413.33	227	187.67	26	0	0		0	0	673	256.7	164.3	35.5	0	0
4.1	6.3	4.46667	7.2		0	0	237.67	77.67	4	61	0	0		0	0	421	32	43	78.6	0	0
-0.3	4.2667	-0.3	4.03		71	78.33	608.67	158.67	0	0	0	0		54.3	53.1	798.5	212	0	0	0	0
2.6	8.4333	3	8.03		0	18.67	3.33	66.33	99.67	42.67	0	0		0	39.9	54.3	54	211	57.7	0	0
2.5	22.1	2.43333	21.53		0	0	243.67	374.33	59.33	37	0	0		10.4	0	412	402	89.5	63.2	0	0
2.2	9.3	2.7	8.57		0	0	209	223.67	94.33	49.33	0	0		5.8	0	245.6	212.4	143	67.8	0	0
4.8	2.1333	4.6	2.53		95	0	567	57.33	28.33	64.33	0	0		76.4	0	621.1	47	75	42.2	0	0
2.6333	17.2667	8.86667	16.93		0	11.67	5.67	23.33	0	0	0	0		0	21.8	5	43	0	0	0	0
4.5667	10.6333	3.23333	9.33		0	100.67	1279.33	166.33	256	33.67	0	0		10.3	175.9	1424	188	366.8	53.2	0	0
3.7	8.3333	3.66667	8.07		0	0	64.33	145.33	59	153	0	0		0	0	71	154	86	225.3	0	0
0.3333	1.2667	0.3333	1.27		0	116.33	0	279.33	0	144.67	0	0		4.5	161.1	0	276.8	0	185.5	0	0
0	0	4.3	0		0	17	25	107	104	169.67	0	0		0	21.2	42	103.2	43	143.3	0	0
7.8	14.2333	7.8	14.23		0	6.67	702.33	101	433	57.67	0	0		7.9	5.3	650.7	94	721	43	0	0
3.1333	8.8333	3.13	8.83		36.67	80.67	245.33	430	28.67	20	0	0		42.7	90.2	279	504	45	25.4	0	0
0.1	0	3.1	0		70	3.33	336	86.67	121	8.33	0	0		93.2	8.9	412	74.3	187	5.3	0	0
6.1	7.1	6.3	7.2		0	85.33	174.33	119.33	48.33	64.33	0	0		0	92.1	201	121.2	54	85.4	0	0
-0.5	5.0333	-1.5	5.2		0	61.67	281	152.33	46.33	129	0	0		0	49.9	261	121.8	78	174.3	0	0
0.2	14.2	3.4	14.9		0	0	42.33	272	254.67	135	0	0		0	0	83	378.9	356	114.2	0	0
